# Supplementary material for: Serum Interleukin (IL)-23 and IL-17 Profile in Inflammatory Bowel Disease (IBD) Patients Could Differentiate between Severe and Non-Severe Disease
Source: J Pers Med. 2021 Nov 2;11(11):1130. doi: 10.3390/jpm11111130 (PMC8621192; doi:10.3390/jpm11111130)
Supplement: Supplementary file 1 [file jpm-11-01130-s001.zip]

Archive with 2 entries (2 files):
- Supplementary Table S1_Lucaciu et al.pdf
- Supplementary Table S2_Lucaciu et al.pdf
